# Supplementary material for: Leave or Stay: Simulating Motility and Fitness of Microorganisms in Dynamic Aquatic Ecosystems
Source: Biology (Basel). 2021 Oct 9;10(10):1019. doi: 10.3390/biology10101019 (PMC8533222; doi:10.3390/biology10101019)
Supplement: Supplementary file 1 [file biology-10-01019-s001.zip]

Archive with 2,923 entries (2,905 files):
- 2021.09.07.Document S1.Model supplementary.pdf
- Figure S1.png
- HEC_2D_settler_nomad_competition.txt
- Migratory costs function.xlsx
- period 50.Abundance fraction against migration penalty fee.xlsx
- popSizeTilePlot2DLog.py
- Spatio-temporal dynamics heatmaps/
- Spatio-temporal dynamics heatmaps/chempenoff_extremelyscarce_lindeath_period1000/
- Spatio-temporal dynamics heatmaps/chempenoff_extremelyscarce_lindeath_period1000/0000.png
- Spatio-temporal dynamics heatmaps/chempenoff_extremelyscarce_lindeath_period1000/0050.png
- Spatio-temporal dynamics heatmaps/chempenoff_extremelyscarce_lindeath_period1000/0100.png
- Spatio-temporal dynamics heatmaps/chempenoff_extremelyscarce_lindeath_period1000/0150.png
- Spatio-temporal dynamics heatmaps/chempenoff_extremelyscarce_lindeath_period1000/0200.png
- Spatio-temporal dynamics heatmaps/chempenoff_extremelyscarce_lindeath_period1000/0250.png
- Spatio-temporal dynamics heatmaps/chempenoff_extremelyscarce_lindeath_period1000/0300.png
- Spatio-temporal dynamics heatmaps/chempenoff_extremelyscarce_lindeath_period1000/0350.png
- Spatio-temporal dynamics heatmaps/chempenoff_extremelyscarce_lindeath_period1000/0400.png
- Spatio-temporal dynamics heatmaps/chempenoff_extremelyscarce_lindeath_period1000/0450.png
- Spatio-temporal dynamics heatmaps/chempenoff_extremelyscarce_lindeath_period1000/0500.png
- Spatio-temporal dynamics heatmaps/chempenoff_extremelyscarce_lindeath_period1000/0550.png
- Spatio-temporal dynamics heatmaps/chempenoff_extremelyscarce_lindeath_period1000/0600.png
- Spatio-temporal dynamics heatmaps/chempenoff_extremelyscarce_lindeath_period1000/0650.png
- Spatio-temporal dynamics heatmaps/chempenoff_extremelyscarce_lindeath_period1000/0700.png
- Spatio-temporal dynamics heatmaps/chempenoff_extremelyscarce_lindeath_period1000/0750.png
- Spatio-temporal dynamics heatmaps/chempenoff_extremelyscarce_lindeath_period1000/0800.png
- Spatio-temporal dynamics heatmaps/chempenoff_extremelyscarce_lindeath_period1000/0850.png
- Spatio-temporal dynamics heatmaps/chempenoff_extremelyscarce_lindeath_period1000/0900.png
- Spatio-temporal dynamics heatmaps/chempenoff_extremelyscarce_lindeath_period1000/0950.png
- Spatio-temporal dynamics heatmaps/chempenoff_extremelyscarce_lindeath_period1000/1000.png
- Spatio-temporal dynamics heatmaps/chempenoff_extremelyscarce_lindeath_period1000/1050.png
- Spatio-temporal dynamics heatmaps/chempenoff_extremelyscarce_lindeath_period1000/1100.png
- Spatio-temporal dynamics heatmaps/chempenoff_extremelyscarce_lindeath_period1000/1150.png
- Spatio-temporal dynamics heatmaps/chempenoff_extremelyscarce_lindeath_period1000/1200.png
- Spatio-temporal dynamics heatmaps/chempenoff_extremelyscarce_lindeath_period1000/1250.png
- Spatio-temporal dynamics heatmaps/chempenoff_extremelyscarce_lindeath_period1000/1300.png
- Spatio-temporal dynamics heatmaps/chempenoff_extremelyscarce_lindeath_period1000/1350.png
- Spatio-temporal dynamics heatmaps/chempenoff_extremelyscarce_lindeath_period1000/1400.png
- Spatio-temporal dynamics heatmaps/chempenoff_extremelyscarce_lindeath_period1000/1450.png
- Spatio-temporal dynamics heatmaps/chempenoff_extremelyscarce_lindeath_period1000/1500.png
- Spatio-temporal dynamics heatmaps/chempenoff_extremelyscarce_lindeath_period1000/1550.png
- Spatio-temporal dynamics heatmaps/chempenoff_extremelyscarce_lindeath_period1000/1600.png
- Spatio-temporal dynamics heatmaps/chempenoff_extremelyscarce_lindeath_period1000/1650.png
- Spatio-temporal dynamics heatmaps/chempenoff_extremelyscarce_lindeath_period1000/1700.png
- Spatio-temporal dynamics heatmaps/chempenoff_extremelyscarce_lindeath_period1000/1750.png
- Spatio-temporal dynamics heatmaps/chempenoff_extremelyscarce_lindeath_period1000/1800.png
- Spatio-temporal dynamics heatmaps/chempenoff_extremelyscarce_lindeath_period1000/1850.png
- Spatio-temporal dynamics heatmaps/chempenoff_extremelyscarce_lindeath_period1000/1900.png
- Spatio-temporal dynamics heatmaps/chempenoff_extremelyscarce_lindeath_period1000/1950.png
- Spatio-temporal dynamics heatmaps/chempenoff_extremelyscarce_lindeath_period1000/2000.png
- Spatio-temporal dynamics heatmaps/chempenoff_extremelyscarce_lindeath_period1000/2050.png
- Spatio-temporal dynamics heatmaps/chempenoff_extremelyscarce_lindeath_period1000/2100.png
- Spatio-temporal dynamics heatmaps/chempenoff_extremelyscarce_lindeath_period1000/2150.png
- Spatio-temporal dynamics heatmaps/chempenoff_extremelyscarce_lindeath_period1000/2200.png
- Spatio-temporal dynamics heatmaps/chempenoff_extremelyscarce_lindeath_period1000/2250.png
- Spatio-temporal dynamics heatmaps/chempenoff_extremelyscarce_lindeath_period1000/2300.png
- Spatio-temporal dynamics heatmaps/chempenoff_extremelyscarce_lindeath_period1000/2350.png
- Spatio-temporal dynamics heatmaps/chempenoff_extremelyscarce_lindeath_period1000/2400.png
- Spatio-temporal dynamics heatmaps/chempenoff_extremelyscarce_lindeath_period1000/2450.png
- Spatio-temporal dynamics heatmaps/chempenoff_extremelyscarce_lindeath_period1000/2500.png
- Spatio-temporal dynamics heatmaps/chempenoff_extremelyscarce_lindeath_period1000/2550.png
- Spatio-temporal dynamics heatmaps/chempenoff_extremelyscarce_lindeath_period1000/2600.png
- Spatio-temporal dynamics heatmaps/chempenoff_extremelyscarce_lindeath_period1000/2650.png
- Spatio-temporal dynamics heatmaps/chempenoff_extremelyscarce_lindeath_period1000/2700.png
- Spatio-temporal dynamics heatmaps/chempenoff_extremelyscarce_lindeath_period1000/2750.png
- Spatio-temporal dynamics heatmaps/chempenoff_extremelyscarce_lindeath_period1000/2800.png
- Spatio-temporal dynamics heatmaps/chempenoff_extremelyscarce_lindeath_period1000/2850.png
- Spatio-temporal dynamics heatmaps/chempenoff_extremelyscarce_lindeath_period1000/2900.png
- Spatio-temporal dynamics heatmaps/chempenoff_extremelyscarce_lindeath_period1000/2950.png
- Spatio-temporal dynamics heatmaps/chempenoff_extremelyscarce_lindeath_period1000/3000.png
- Spatio-temporal dynamics heatmaps/chempenoff_extremelyscarce_lindeath_period1000/3050.png
- Spatio-temporal dynamics heatmaps/chempenoff_extremelyscarce_lindeath_period1000/3100.png
- Spatio-temporal dynamics heatmaps/chempenoff_extremelyscarce_lindeath_period1000/3150.png
- Spatio-temporal dynamics heatmaps/chempenoff_extremelyscarce_lindeath_period1000/3200.png
- Spatio-temporal dynamics heatmaps/chempenoff_extremelyscarce_lindeath_period1000/3250.png
- Spatio-temporal dynamics heatmaps/chempenoff_extremelyscarce_lindeath_period1000/3300.png
- Spatio-temporal dynamics heatmaps/chempenoff_extremelyscarce_lindeath_period1000/3350.png
- Spatio-temporal dynamics heatmaps/chempenoff_extremelyscarce_lindeath_period1000/3400.png
- Spatio-temporal dynamics heatmaps/chempenoff_extremelyscarce_lindeath_period1000/3450.png
- Spatio-temporal dynamics heatmaps/chempenoff_extremelyscarce_lindeath_period1000/3500.png
- Spatio-temporal dynamics heatmaps/chempenoff_extremelyscarce_lindeath_period1000/3550.png
- Spatio-temporal dynamics heatmaps/chempenoff_extremelyscarce_lindeath_period1000/3600.png
- Spatio-temporal dynamics heatmaps/chempenoff_extremelyscarce_lindeath_period1000/3650.png
- Spatio-temporal dynamics heatmaps/chempenoff_extremelyscarce_lindeath_period1000/3700.png
- Spatio-temporal dynamics heatmaps/chempenoff_extremelyscarce_lindeath_period1000/3750.png
- Spatio-temporal dynamics heatmaps/chempenoff_extremelyscarce_lindeath_period1000/3800.png
- Spatio-temporal dynamics heatmaps/chempenoff_extremelyscarce_lindeath_period1000/3850.png
- Spatio-temporal dynamics heatmaps/chempenoff_extremelyscarce_lindeath_period1000/3900.png
- Spatio-temporal dynamics heatmaps/chempenoff_extremelyscarce_lindeath_period1000/3950.png
- Spatio-temporal dynamics heatmaps/chempenoff_extremelyscarce_lindeath_period1000/4000.png
- Spatio-temporal dynamics heatmaps/chempenoff_extremelyscarce_lindeath_period1000/4050.png
- Spatio-temporal dynamics heatmaps/chempenoff_extremelyscarce_lindeath_period1000/4100.png
- Spatio-temporal dynamics heatmaps/chempenoff_extremelyscarce_lindeath_period1000/4150.png
- Spatio-temporal dynamics heatmaps/chempenoff_extremelyscarce_lindeath_period1000/4200.png
- Spatio-temporal dynamics heatmaps/chempenoff_extremelyscarce_lindeath_period1000/4250.png
- Spatio-temporal dynamics heatmaps/chempenoff_extremelyscarce_lindeath_period1000/4300.png
- Spatio-temporal dynamics heatmaps/chempenoff_extremelyscarce_lindeath_period1000/4350.png
- Spatio-temporal dynamics heatmaps/chempenoff_extremelyscarce_lindeath_period1000/4400.png
- Spatio-temporal dynamics heatmaps/chempenoff_extremelyscarce_lindeath_period1000/4450.png
- Spatio-temporal dynamics heatmaps/chempenoff_extremelyscarce_lindeath_period1000/4500.png
- Spatio-temporal dynamics heatmaps/chempenoff_extremelyscarce_lindeath_period1000/4550.png
- Spatio-temporal dynamics heatmaps/chempenoff_extremelyscarce_lindeath_period1000/4600.png
- Spatio-temporal dynamics heatmaps/chempenoff_extremelyscarce_lindeath_period1000/4650.png
- Spatio-temporal dynamics heatmaps/chempenoff_extremelyscarce_lindeath_period1000/4700.png
- Spatio-temporal dynamics heatmaps/chempenoff_extremelyscarce_lindeath_period1000/4750.png
- Spatio-temporal dynamics heatmaps/chempenoff_extremelyscarce_lindeath_period1000/4800.png
- Spatio-temporal dynamics heatmaps/chempenoff_extremelyscarce_lindeath_period1000/4850.png
- Spatio-temporal dynamics heatmaps/chempenoff_extremelyscarce_lindeath_period1000/4900.png
- Spatio-temporal dynamics heatmaps/chempenoff_extremelyscarce_lindeath_period1000/4950.png
- Spatio-temporal dynamics heatmaps/chempenoff_extremelyscarce_lindeath_period1000/5000.png
- Spatio-temporal dynamics heatmaps/chempenoff_extremelyscarce_lindeath_period1000/5050.png
- Spatio-temporal dynamics heatmaps/chempenoff_extremelyscarce_lindeath_period1000/5100.png
- Spatio-temporal dynamics heatmaps/chempenoff_extremelyscarce_lindeath_period1000/5150.png
- Spatio-temporal dynamics heatmaps/chempenoff_extremelyscarce_lindeath_period1000/5200.png
- Spatio-temporal dynamics heatmaps/chempenoff_extremelyscarce_lindeath_period1000/5250.png
- Spatio-temporal dynamics heatmaps/chempenoff_extremelyscarce_lindeath_period1000/5300.png
- Spatio-temporal dynamics heatmaps/chempenoff_extremelyscarce_lindeath_period1000/5350.png
- Spatio-temporal dynamics heatmaps/chempenoff_extremelyscarce_lindeath_period1000/5400.png
- Spatio-temporal dynamics heatmaps/chempenoff_extremelyscarce_lindeath_period1000/5450.png
- Spatio-temporal dynamics heatmaps/chempenoff_extremelyscarce_lindeath_period1000/5500.png
- Spatio-temporal dynamics heatmaps/chempenoff_extremelyscarce_lindeath_period1000/5550.png
- Spatio-temporal dynamics heatmaps/chempenoff_extremelyscarce_lindeath_period1000/5600.png
- Spatio-temporal dynamics heatmaps/chempenoff_extremelyscarce_lindeath_period1000/5650.png
- Spatio-temporal dynamics heatmaps/chempenoff_extremelyscarce_lindeath_period1000/5700.png
- Spatio-temporal dynamics heatmaps/chempenoff_extremelyscarce_lindeath_period1000/5750.png
- Spatio-temporal dynamics heatmaps/chempenoff_extremelyscarce_lindeath_period1000/5800.png
- Spatio-temporal dynamics heatmaps/chempenoff_extremelyscarce_lindeath_period1000/5850.png
- Spatio-temporal dynamics heatmaps/chempenoff_extremelyscarce_lindeath_period1000/5900.png
- Spatio-temporal dynamics heatmaps/chempenoff_extremelyscarce_lindeath_period1000/5950.png
- Spatio-temporal dynamics heatmaps/chempenoff_extremelyscarce_lindeath_period1000/6000.png
- Spatio-temporal dynamics heatmaps/chempenoff_extremelyscarce_lindeath_period1000/6050.png
- Spatio-temporal dynamics heatmaps/chempenoff_extremelyscarce_lindeath_period1000/6100.png
- Spatio-temporal dynamics heatmaps/chempenoff_extremelyscarce_lindeath_period1000/6150.png
- Spatio-temporal dynamics heatmaps/chempenoff_extremelyscarce_lindeath_period1000/6200.png
- Spatio-temporal dynamics heatmaps/chempenoff_extremelyscarce_lindeath_period1000/6250.png
- Spatio-temporal dynamics heatmaps/chempenoff_extremelyscarce_lindeath_period1000/6300.png
- Spatio-temporal dynamics heatmaps/chempenoff_extremelyscarce_lindeath_period1000/6350.png
- Spatio-temporal dynamics heatmaps/chempenoff_extremelyscarce_lindeath_period1000/6400.png
- Spatio-temporal dynamics heatmaps/chempenoff_extremelyscarce_lindeath_period1000/6450.png
- Spatio-temporal dynamics heatmaps/chempenoff_extremelyscarce_lindeath_period1000/6500.png
- Spatio-temporal dynamics heatmaps/chempenoff_extremelyscarce_lindeath_period1000/6550.png
- Spatio-temporal dynamics heatmaps/chempenoff_extremelyscarce_lindeath_period1000/6600.png
- Spatio-temporal dynamics heatmaps/chempenoff_extremelyscarce_lindeath_period1000/6650.png
- Spatio-temporal dynamics heatmaps/chempenoff_extremelyscarce_lindeath_period1000/6700.png
- Spatio-temporal dynamics heatmaps/chempenoff_extremelyscarce_lindeath_period1000/6750.png
- Spatio-temporal dynamics heatmaps/chempenoff_extremelyscarce_lindeath_period1000/6800.png
- Spatio-temporal dynamics heatmaps/chempenoff_extremelyscarce_lindeath_period1000/6850.png
- Spatio-temporal dynamics heatmaps/chempenoff_extremelyscarce_lindeath_period1000/6900.png
- Spatio-temporal dynamics heatmaps/chempenoff_extremelyscarce_lindeath_period1000/6950.png
- Spatio-temporal dynamics heatmaps/chempenoff_extremelyscarce_lindeath_period1000/7000.png
- Spatio-temporal dynamics heatmaps/chempenoff_extremelyscarce_lindeath_period1000/7050.png
- Spatio-temporal dynamics heatmaps/chempenoff_extremelyscarce_lindeath_period1000/7100.png
- Spatio-temporal dynamics heatmaps/chempenoff_extremelyscarce_lindeath_period1000/7150.png
- Spatio-temporal dynamics heatmaps/chempenoff_extremelyscarce_lindeath_period1000/7200.png
- Spatio-temporal dynamics heatmaps/chempenoff_extremelyscarce_lindeath_period1000/7250.png
- Spatio-temporal dynamics heatmaps/chempenoff_extremelyscarce_lindeath_period1000/7300.png
- Spatio-temporal dynamics heatmaps/chempenoff_extremelyscarce_lindeath_period1000/7350.png
- Spatio-temporal dynamics heatmaps/chempenoff_extremelyscarce_lindeath_period1000/7400.png
- Spatio-temporal dynamics heatmaps/chempenoff_extremelyscarce_lindeath_period1000/7450.png
- Spatio-temporal dynamics heatmaps/chempenoff_extremelyscarce_lindeath_period1000/7500.png
- Spatio-temporal dynamics heatmaps/chempenoff_extremelyscarce_lindeath_period1000/7550.png
- Spatio-temporal dynamics heatmaps/chempenoff_extremelyscarce_lindeath_period1000/7600.png
- Spatio-temporal dynamics heatmaps/chempenoff_extremelyscarce_lindeath_period1000/7650.png
- Spatio-temporal dynamics heatmaps/chempenoff_extremelyscarce_lindeath_period1000/7700.png
- Spatio-temporal dynamics heatmaps/chempenoff_extremelyscarce_lindeath_period1000/7750.png
- Spatio-temporal dynamics heatmaps/chempenoff_extremelyscarce_lindeath_period1000/7800.png
- Spatio-temporal dynamics heatmaps/chempenoff_extremelyscarce_lindeath_period1000/7850.png
- Spatio-temporal dynamics heatmaps/chempenoff_extremelyscarce_lindeath_period1000/7900.png
- Spatio-temporal dynamics heatmaps/chempenoff_extremelyscarce_lindeath_period1000/7950.png
- Spatio-temporal dynamics heatmaps/chempenoff_extremelyscarce_lindeath_period1000/8000.png
- Spatio-temporal dynamics heatmaps/chempenoff_extremelyscarce_lindeath_period1000/8050.png
- Spatio-temporal dynamics heatmaps/chempenoff_extremelyscarce_lindeath_period1000/8100.png
- Spatio-temporal dynamics heatmaps/chempenoff_extremelyscarce_lindeath_period1000/8150.png
- Spatio-temporal dynamics heatmaps/chempenoff_extremelyscarce_lindeath_period1000/8200.png
- Spatio-temporal dynamics heatmaps/chempenoff_extremelyscarce_lindeath_period1000/8250.png
- Spatio-temporal dynamics heatmaps/chempenoff_extremelyscarce_lindeath_period1000/8300.png
- Spatio-temporal dynamics heatmaps/chempenoff_extremelyscarce_lindeath_period1000/8350.png
- Spatio-temporal dynamics heatmaps/chempenoff_extremelyscarce_lindeath_period1000/8400.png
- Spatio-temporal dynamics heatmaps/chempenoff_extremelyscarce_lindeath_period1000/8450.png
- Spatio-temporal dynamics heatmaps/chempenoff_extremelyscarce_lindeath_period1000/8500.png
- Spatio-temporal dynamics heatmaps/chempenoff_extremelyscarce_lindeath_period1000/8550.png
- Spatio-temporal dynamics heatmaps/chempenoff_extremelyscarce_lindeath_period1000/8600.png
- Spatio-temporal dynamics heatmaps/chempenoff_extremelyscarce_lindeath_period1000/8650.png
- Spatio-temporal dynamics heatmaps/chempenoff_extremelyscarce_lindeath_period1000/8700.png
- Spatio-temporal dynamics heatmaps/chempenoff_extremelyscarce_lindeath_period1000/8750.png
- Spatio-temporal dynamics heatmaps/chempenoff_extremelyscarce_lindeath_period1000/8800.png
- Spatio-temporal dynamics heatmaps/chempenoff_extremelyscarce_lindeath_period1000/8850.png
- Spatio-temporal dynamics heatmaps/chempenoff_extremelyscarce_lindeath_period1000/8900.png
- Spatio-temporal dynamics heatmaps/chempenoff_extremelyscarce_lindeath_period1000/8950.png
- Spatio-temporal dynamics heatmaps/chempenoff_extremelyscarce_lindeath_period1000/9000.png
- Spatio-temporal dynamics heatmaps/chempenoff_extremelyscarce_lindeath_period50/
- Spatio-temporal dynamics heatmaps/chempenoff_extremelyscarce_lindeath_period50/0000.png
- Spatio-temporal dynamics heatmaps/chempenoff_extremelyscarce_lindeath_period50/0050.png
- Spatio-temporal dynamics heatmaps/chempenoff_extremelyscarce_lindeath_period50/0100.png
- Spatio-temporal dynamics heatmaps/chempenoff_extremelyscarce_lindeath_period50/0150.png
- Spatio-temporal dynamics heatmaps/chempenoff_extremelyscarce_lindeath_period50/0200.png
- Spatio-temporal dynamics heatmaps/chempenoff_extremelyscarce_lindeath_period50/0250.png
- Spatio-temporal dynamics heatmaps/chempenoff_extremelyscarce_lindeath_period50/0300.png
- Spatio-temporal dynamics heatmaps/chempenoff_extremelyscarce_lindeath_period50/0350.png
- Spatio-temporal dynamics heatmaps/chempenoff_extremelyscarce_lindeath_period50/0400.png
- Spatio-temporal dynamics heatmaps/chempenoff_extremelyscarce_lindeath_period50/0450.png
- Spatio-temporal dynamics heatmaps/chempenoff_extremelyscarce_lindeath_period50/0500.png
- Spatio-temporal dynamics heatmaps/chempenoff_extremelyscarce_lindeath_period50/0550.png
- Spatio-temporal dynamics heatmaps/chempenoff_extremelyscarce_lindeath_period50/0600.png
- Spatio-temporal dynamics heatmaps/chempenoff_extremelyscarce_lindeath_period50/0650.png
- Spatio-temporal dynamics heatmaps/chempenoff_extremelyscarce_lindeath_period50/0700.png
- Spatio-temporal dynamics heatmaps/chempenoff_extremelyscarce_lindeath_period50/0750.png
- Spatio-temporal dynamics heatmaps/chempenoff_extremelyscarce_lindeath_period50/0800.png
- Spatio-temporal dynamics heatmaps/chempenoff_extremelyscarce_lindeath_period50/0850.png
- Spatio-temporal dynamics heatmaps/chempenoff_extremelyscarce_lindeath_period50/0900.png
- Spatio-temporal dynamics heatmaps/chempenoff_extremelyscarce_lindeath_period50/0950.png
- Spatio-temporal dynamics heatmaps/chempenoff_extremelyscarce_lindeath_period50/1000.png
- Spatio-temporal dynamics heatmaps/chempenoff_extremelyscarce_lindeath_period50/1050.png
- Spatio-temporal dynamics heatmaps/chempenoff_extremelyscarce_lindeath_period50/1100.png
- Spatio-temporal dynamics heatmaps/chempenoff_extremelyscarce_lindeath_period50/1150.png
- Spatio-temporal dynamics heatmaps/chempenoff_extremelyscarce_lindeath_period50/1200.png
- Spatio-temporal dynamics heatmaps/chempenoff_extremelyscarce_lindeath_period50/1250.png
- Spatio-temporal dynamics heatmaps/chempenoff_extremelyscarce_lindeath_period50/1300.png
- Spatio-temporal dynamics heatmaps/chempenoff_extremelyscarce_lindeath_period50/1350.png
- Spatio-temporal dynamics heatmaps/chempenoff_extremelyscarce_lindeath_period50/1400.png
- Spatio-temporal dynamics heatmaps/chempenoff_extremelyscarce_lindeath_period50/1450.png
- Spatio-temporal dynamics heatmaps/chempenoff_extremelyscarce_lindeath_period50/1500.png
- Spatio-temporal dynamics heatmaps/chempenoff_extremelyscarce_lindeath_period50/1550.png
- Spatio-temporal dynamics heatmaps/chempenoff_extremelyscarce_lindeath_period50/1600.png
- Spatio-temporal dynamics heatmaps/chempenoff_extremelyscarce_lindeath_period50/1650.png
- Spatio-temporal dynamics heatmaps/chempenoff_extremelyscarce_lindeath_period50/1700.png
- Spatio-temporal dynamics heatmaps/chempenoff_extremelyscarce_lindeath_period50/1750.png
- Spatio-temporal dynamics heatmaps/chempenoff_extremelyscarce_lindeath_period50/1800.png
- Spatio-temporal dynamics heatmaps/chempenoff_extremelyscarce_lindeath_period50/1850.png
- Spatio-temporal dynamics heatmaps/chempenoff_extremelyscarce_lindeath_period50/1900.png
- Spatio-temporal dynamics heatmaps/chempenoff_extremelyscarce_lindeath_period50/1950.png
- Spatio-temporal dynamics heatmaps/chempenoff_extremelyscarce_lindeath_period50/2000.png
- Spatio-temporal dynamics heatmaps/chempenoff_extremelyscarce_lindeath_period50/2050.png
- Spatio-temporal dynamics heatmaps/chempenoff_extremelyscarce_lindeath_period50/2100.png
- Spatio-temporal dynamics heatmaps/chempenoff_extremelyscarce_lindeath_period50/2150.png
- Spatio-temporal dynamics heatmaps/chempenoff_extremelyscarce_lindeath_period50/2200.png
- Spatio-temporal dynamics heatmaps/chempenoff_extremelyscarce_lindeath_period50/2250.png
- Spatio-temporal dynamics heatmaps/chempenoff_extremelyscarce_lindeath_period50/2300.png
- Spatio-temporal dynamics heatmaps/chempenoff_extremelyscarce_lindeath_period50/2350.png
- Spatio-temporal dynamics heatmaps/chempenoff_extremelyscarce_lindeath_period50/2400.png
- Spatio-temporal dynamics heatmaps/chempenoff_extremelyscarce_lindeath_period50/2450.png
- Spatio-temporal dynamics heatmaps/chempenoff_extremelyscarce_lindeath_period50/2500.png
- Spatio-temporal dynamics heatmaps/chempenoff_extremelyscarce_lindeath_period50/2550.png
- Spatio-temporal dynamics heatmaps/chempenoff_extremelyscarce_lindeath_period50/2600.png
- Spatio-temporal dynamics heatmaps/chempenoff_extremelyscarce_lindeath_period50/2650.png
- Spatio-temporal dynamics heatmaps/chempenoff_extremelyscarce_lindeath_period50/2700.png
- Spatio-temporal dynamics heatmaps/chempenoff_extremelyscarce_lindeath_period50/2750.png
- Spatio-temporal dynamics heatmaps/chempenoff_extremelyscarce_lindeath_period50/2800.png
- Spatio-temporal dynamics heatmaps/chempenoff_extremelyscarce_lindeath_period50/2850.png
- Spatio-temporal dynamics heatmaps/chempenoff_extremelyscarce_lindeath_period50/2900.png
- Spatio-temporal dynamics heatmaps/chempenoff_extremelyscarce_lindeath_period50/2950.png
- Spatio-temporal dynamics heatmaps/chempenoff_extremelyscarce_lindeath_period50/3000.png
- Spatio-temporal dynamics heatmaps/chempenoff_extremelyscarce_lindeath_period50/3050.png
- Spatio-temporal dynamics heatmaps/chempenoff_extremelyscarce_lindeath_period50/3100.png
- Spatio-temporal dynamics heatmaps/chempenoff_extremelyscarce_lindeath_period50/3150.png
- Spatio-temporal dynamics heatmaps/chempenoff_extremelyscarce_lindeath_period50/3200.png
- Spatio-temporal dynamics heatmaps/chempenoff_extremelyscarce_lindeath_period50/3250.png
- Spatio-temporal dynamics heatmaps/chempenoff_extremelyscarce_lindeath_period50/3300.png
- Spatio-temporal dynamics heatmaps/chempenoff_extremelyscarce_lindeath_period50/3350.png
- Spatio-temporal dynamics heatmaps/chempenoff_extremelyscarce_lindeath_period50/3400.png
- Spatio-temporal dynamics heatmaps/chempenoff_extremelyscarce_lindeath_period50/3450.png
- Spatio-temporal dynamics heatmaps/chempenoff_extremelyscarce_lindeath_period50/3500.png
- Spatio-temporal dynamics heatmaps/chempenoff_extremelyscarce_lindeath_period50/3550.png
- Spatio-temporal dynamics heatmaps/chempenoff_extremelyscarce_lindeath_period50/3600.png
- Spatio-temporal dynamics heatmaps/chempenoff_extremelyscarce_lindeath_period50/3650.png
- Spatio-temporal dynamics heatmaps/chempenoff_extremelyscarce_lindeath_period50/3700.png
- Spatio-temporal dynamics heatmaps/chempenoff_extremelyscarce_lindeath_period50/3750.png
- Spatio-temporal dynamics heatmaps/chempenoff_extremelyscarce_lindeath_period50/3800.png
- Spatio-temporal dynamics heatmaps/chempenoff_extremelyscarce_lindeath_period50/3850.png
- Spatio-temporal dynamics heatmaps/chempenoff_extremelyscarce_lindeath_period50/3900.png
- Spatio-temporal dynamics heatmaps/chempenoff_extremelyscarce_lindeath_period50/3950.png
- Spatio-temporal dynamics heatmaps/chempenoff_extremelyscarce_lindeath_period50/4000.png
- Spatio-temporal dynamics heatmaps/chempenoff_extremelyscarce_lindeath_period50/4050.png
- Spatio-temporal dynamics heatmaps/chempenoff_extremelyscarce_lindeath_period50/4100.png
- Spatio-temporal dynamics heatmaps/chempenoff_extremelyscarce_lindeath_period50/4150.png
- Spatio-temporal dynamics heatmaps/chempenoff_extremelyscarce_lindeath_period50/4200.png
- Spatio-temporal dynamics heatmaps/chempenoff_extremelyscarce_lindeath_period50/4250.png
- Spatio-temporal dynamics heatmaps/chempenoff_extremelyscarce_lindeath_period50/4300.png
- Spatio-temporal dynamics heatmaps/chempenoff_extremelyscarce_lindeath_period50/4350.png
- Spatio-temporal dynamics heatmaps/chempenoff_extremelyscarce_lindeath_period50/4400.png
- Spatio-temporal dynamics heatmaps/chempenoff_extremelyscarce_lindeath_period50/4450.png
- Spatio-temporal dynamics heatmaps/chempenoff_extremelyscarce_lindeath_period50/4500.png
- Spatio-temporal dynamics heatmaps/chempenoff_extremelyscarce_lindeath_period50/4550.png
- Spatio-temporal dynamics heatmaps/chempenoff_extremelyscarce_lindeath_period50/4600.png
- Spatio-temporal dynamics heatmaps/chempenoff_extremelyscarce_lindeath_period50/4650.png
- Spatio-temporal dynamics heatmaps/chempenoff_extremelyscarce_lindeath_period50/4700.png
- Spatio-temporal dynamics heatmaps/chempenoff_extremelyscarce_lindeath_period50/4750.png
- Spatio-temporal dynamics heatmaps/chempenoff_extremelyscarce_lindeath_period50/4800.png
- Spatio-temporal dynamics heatmaps/chempenoff_extremelyscarce_lindeath_period50/4850.png
- Spatio-temporal dynamics heatmaps/chempenoff_extremelyscarce_lindeath_period50/4900.png
- Spatio-temporal dynamics heatmaps/chempenoff_extremelyscarce_lindeath_period50/4950.png
- Spatio-temporal dynamics heatmaps/chempenoff_extremelyscarce_lindeath_period50/5000.png
- Spatio-temporal dynamics heatmaps/chempenoff_extremelyscarce_lindeath_period50/5050.png
- Spatio-temporal dynamics heatmaps/chempenoff_extremelyscarce_lindeath_period50/5100.png
- Spatio-temporal dynamics heatmaps/chempenoff_extremelyscarce_lindeath_period50/5150.png
- Spatio-temporal dynamics heatmaps/chempenoff_extremelyscarce_lindeath_period50/5200.png
- Spatio-temporal dynamics heatmaps/chempenoff_extremelyscarce_lindeath_period50/5250.png
- Spatio-temporal dynamics heatmaps/chempenoff_extremelyscarce_lindeath_period50/5300.png
- Spatio-temporal dynamics heatmaps/chempenoff_extremelyscarce_lindeath_period50/5350.png
- Spatio-temporal dynamics heatmaps/chempenoff_extremelyscarce_lindeath_period50/5400.png
- Spatio-temporal dynamics heatmaps/chempenoff_extremelyscarce_lindeath_period50/5450.png
[truncated: 2,623 more entries]
