# Supplementary material for: Leave or Stay: Simulating Motility and Fitness of Microorganisms in Dynamic Aquatic Ecosystems
Source: Biology (Basel). 2021 Oct 9;10(10):1019. doi: 10.3390/biology10101019 (PMC8533222; doi:10.3390/biology10101019)
Supplement: Supplementary file 1 [file biology-10-01019-s001.zip › HEC_2D_settler_nomad_competition.txt]

DECLARE
dimension = 2D:10x10
volume = 0.6
flow = (0.0, 0.0, 0.0)
DIFFUSION_RATE = 0.001
env_type = closed
//delete next line to switch to quadratic mortality type
death_type = linear

SUBSTRATES
Nsub=1
	distribution = homogeneous
	concentration = 1e-5
	inflow_ns = 0e-2
end Nsub(1)

Ssub=1
	distribution = homogeneous
	concentration = 0e-5
end Ssub(1)

Ssub=2
	distribution = homogeneous
	concentration = 0e-5
end Ssub(2)

END SUBSTRATES

POP=1
  POP_NAME=SETTLER
	SIZE=0e+9	
	INCREASER= liebig
	K_DEATH=1E-12
	K_FLOW=1
	MOTILITY=0.0
	CPROD=5E+4
	CCONS_NSP=1E+7
	CCONS_SP=1e+5
	// genome
	GENE_N=1;allele_values: 1; allele_concentrations: 1
	GENE_P=1;allele_values: 3; allele_concentrations: 1
	//h parameter
	GENE_CH=1;allele_values: 4.0; allele_concentrations: 1
	//x parameter. Penalties: 0.378 - 2%, 0.479 - 5%, 0.5774 - 10%,	0.6481 - 15%, 0.70707 - 20%, 0.7598 - 25%, 0.8409 - 33%, 1 - 50%, 10 - 99.99%
	GENE_CH=2;allele_values: 0.5774; allele_concentrations: 1
	distribution(1,1,1) = 1e+7
END POP(1)

POP=2
  POP_NAME=NOMAD
	SIZE=0e+9	
	INCREASER= liebig
	K_DEATH=1E-12
	K_FLOW=1
	MOTILITY=0.1
	CPROD=5E+4
	CCONS_NSP=1E+7
	CCONS_SP=1e+5
	// genome
	GENE_N=1;allele_values: 1; allele_concentrations: 1
	GENE_P=2;allele_values: 3; allele_concentrations: 1
	//h parameter
	GENE_CH=1;allele_values: 4.0; allele_concentrations: 1
	//x parameter. Penalties: 0.378 - 2%, 0.479 - 5%, 0.5774 - 10%,	0.6481 - 15%, 0.70707 - 20%, 0.7598 - 25%, 0.8409 - 33%, 1 - 50%, 10 - 99.99%
	GENE_CH=2;allele_values: 0.5774; allele_concentrations: 1
	distribution(1,1,1) = 1e+7
END POP(2)

END DECLARE

%Varying "concentration" parameter results in different nutrient concentration in a batch
%"duration" parameter sets batch duration in the current location (number of iterations the nutrient will be supplied before the pause)
%"period" parameter sets the number of iterations between the batches (the pause's length)
%start source
SUB_CYCLE = location:(1,1); N:1; concentration: 1e-5; duration: 50; period: 50
iterate = 50
%distant source
SUB_CYCLE = location:(10,10); N:1; concentration: 1e-5; duration: 50; period: 50

iterate = 8950
