# Supplementary material for: Leave or Stay: Simulating Motility and Fitness of Microorganisms in Dynamic Aquatic Ecosystems
Source: Biology (Basel). 2021 Oct 9;10(10):1019. doi: 10.3390/biology10101019 (PMC8533222; doi:10.3390/biology10101019)
Supplement: Supplementary file 1 [file biology-10-01019-s001.zip › Migratory costs function.xlsx]

## Sheet: Migration penalty fee
Migratory costs function under h = 4.0
x	0.378	0.479	0.5774	0.6481	0.70707	0.7598	0.8409	1	10
C (% of maximal energy reserve)	0.0200074	0.0500105	0.100031	0.149969	0.199967	0.249965	0.333337	0.5	0.9999
