# Supplementary material for: Leave or Stay: Simulating Motility and Fitness of Microorganisms in Dynamic Aquatic Ecosystems
Source: Biology (Basel). 2021 Oct 9;10(10):1019. doi: 10.3390/biology10101019 (PMC8533222; doi:10.3390/biology10101019)
Supplement: Supplementary file 1 [file biology-10-01019-s001.zip › period 50.Abundance fraction against migration penalty fee.xlsx]

## Sheet: Quadratic mortality
P(Nomad)/[P(Settler)+P(Nomad)]					period 50.Abundance fraction against migration penalty fee								Migration penalty fee 2%				Migration penalty fee 5%				Migration penalty fee 10%
	Migration penalty fee (%)	0	0.0200074	0.0500105	0.1	0.14999	0.199979	0.249969	0.3333	0.5	0.9999		Nutrient concentration in a batch	Settler	Nomad		Nutrient concentration in a batch	Settler	Nomad		Nutrient concentration in a batch	Settler	Nomad
Nutrient concentration in a batch	0.1	0	0	0	0	0	0	0	0	0	0		0.1	41016600000	0		0.1	41016600000	0		0.1	41016600000	0
	0.01	0	0	0	0	0	0	0	0	0	1.44708e-08		0.01	5707000000	0		0.01	5707000000	0		0.01	5707000000	0
	0.001	0.656131	2.35024e-06	4.7345e-06	8.4002e-06	4.59094e-06	4.67923e-06	4.97945e-06	1.18645e-05	1.18644e-05	8.12695e-06		0.001	1599570000	3759.39		0.001	1599560000	7573.15		0.001	1599580000	13436.9
	0.0001	0.988662	0.000332461	0.000237586	0.000237586	0.000237586	0.000237586	0.000237586	0.000237586	0.000237586	0.000237586		0.0001	783624000	260611		0.0001	783672000	186234		0.0001	783672000	186234
	1e-05	0.832339	0.557992	0.00760837	0.00758229	0.00758229	0.00758229	0.00758229	0.00758229	0.00758229	0.00758229		1e-05	168198000	212334000		1e-05	383076000	2936930		1e-05	383066000	2926710
	1e-06	0.406307	0.665084	0.651996	0.113332	0.113332	0.113332	0.113332	0.113332	0.113332	0.113332		1e-06	61857500	122838000		1e-06	64840700	121481000		1e-06	166736000	21311800
	1e-07	0.138389	0.500685	0.500685	0.500685	0.500685	0.500685	0.500685	0.500685	0.500685	0.500685		1e-07	18622400	18673500		1e-07	18622400	18673500		1e-07	18622400	18673500
	1e-08	0.608132	0.500181	0.500181	0.500181	0.500181	0.500181	0.500181	0.500181	0.500181	0.500181		1e-08	12719100	12728300		1e-08	12719100	12728300		1e-08	12719100	12728300
	1e-09	0.772957	0.50018	0.50018	0.50018	0.50018	0.50018	0.50018	0.50018	0.50018	0.50018		1e-09	12190200	12199000		1e-09	12190200	12199000		1e-09	12190200	12199000
	1e-10	0.781125	0.500187	0.500187	0.500187	0.500187	0.500187	0.500187	0.500187	0.500187	0.500187		1e-10	12138000	12147100		1e-10	12138000	12147100		1e-10	12138000	12147100
	The table is based on the population abundances that established after 9000 iterations of respective simulation runs.
									Migration penalty fee 0%				Migration penalty fee 15%				Migration penalty fee 20%				Migration penalty fee 25%
									Nutrient concentration in a batch	Settler	Nomad		Nutrient concentration in a batch	Settler	Nomad		Nutrient concentration in a batch	Settler	Nomad		Nutrient concentration in a batch	Settler	Nomad
									0.1	41016600000	0		0.1	41016600000	0		0.1	41016600000	0		0.1	41016600000	0
									0.01	5707000000	0		0.01	5707000000	0		0.01	5707000000	0		0.01	5707000000	0
									0.001	463462000	884323000		0.001	1599560000	7343.52		0.001	1599560000	7484.74		0.001	1599580000	7965.07
									0.0001	5298490	462018000		0.0001	783672000	186234		0.0001	783672000	186234		0.0001	783672000	186234
									1e-05	26995600	134017000		1e-05	383066000	2926710		1e-05	383066000	2926710		1e-05	383066000	2926710
									1e-06	54186400	37083700		1e-06	166736000	21311800		1e-06	166736000	21311800		1e-06	166736000	21311800
									1e-07	37489000	6021330		1e-07	18622400	18673500		1e-07	18622400	18673500		1e-07	18622400	18673500
									1e-08	14213000	22056900		1e-08	12719100	12728300		1e-08	12719100	12728300		1e-08	12719100	12728300
									1e-09	12340300	42011900		1e-09	12190200	12199000		1e-09	12190200	12199000		1e-09	12190200	12199000
									1e-10	12265800	43774500		1e-10	12138000	12147100		1e-10	12138000	12147100		1e-10	12138000	12147100
													Migration penalty fee 33.33%				Migration penalty fee 50%				Migration penalty fee 99.99%
													Nutrient concentration in a batch	Settler	Nomad		Nutrient concentration in a batch	Settler	Nomad		Nutrient concentration in a batch	Settler	Nomad
													0.1	41016600000	0		0.1	41016500000	0		0.1	41016400000	0
													0.01	5707000000	0		0.01	5707000000	0		0.01	5706990000	82.5848
													0.001	1599600000	18978.6		0.001	1599600000	18978.5		0.001	1599590000	12999.9
													0.0001	783672000	186234		0.0001	783672000	186234		0.0001	783672000	186234
													1e-05	383066000	2926710		1e-05	383066000	2926710		1e-05	383066000	2926710
													1e-06	166736000	21311800		1e-06	166736000	21311800		1e-06	166736000	21311800
													1e-07	18622400	18673500		1e-07	18622400	18673500		1e-07	18622400	18673500
													1e-08	12719100	12728300		1e-08	12719100	12728300		1e-08	12719100	12728300
													1e-09	12190200	12199000		1e-09	12190200	12199000		1e-09	12190200	12199000
													1e-10	12138000	12147100		1e-10	12138000	12147100		1e-10	12138000	12147100

## Sheet: Linear mortality
P(Nomad)/[P(Settler)+P(Nomad)]					period 50.Abundance fraction against migration penalty fee								Migration penalty fee 2%				Migration penalty fee 5%				Migration penalty fee 10%
	Migration penalty fee (%)	0	0.0200074	0.0500105	0.1	0.14999	0.199979	0.249969	0.3333	0.5	0.9999		Nutrient concentration in a batch	Settler	Nomad		Nutrient concentration in a batch	Settler	Nomad		Nutrient concentration in a batch	Settler	Nomad
Nutrient concentration in a batch	0.1	0.489141	8.63355e-06	8.60664e-06	8.60333e-06	8.55888e-06	8.50509e-06	8.50433e-06	8.44546e-06	8.38382e-06	6.31248e-06		0.1	64343100000000	555514000		0.1	64342800000000	553780000		0.1	64342800000000	553567000
	0.01	0.494214	8.18932e-05	8.03565e-05	7.76318e-05	7.58394e-05	7.47936e-05	7.3415e-05	7.20219e-05	7.02678e-05	6.2354e-05		0.01	6415760000000	525450000		0.01	6415890000000	515600000		0.01	6416090000000	498131000
	0.001	0.498477	0.00071163	0.000651907	0.000622583	0.000601191	0.000590814	0.000586373	0.000586373	0.000586372	0.000580734		0.001	636298000000	453131000		0.001	636401000000	415145000		0.001	636378000000	396445000
	0.0001	0.524685	0.510059	0.00586556	0.00586502	0.00586502	0.00586502	0.00586502	0.00586502	0.00586502	0.00586502		0.0001	30547200000	31801500000		0.0001	61449900000	362565000		0.0001	61452200000	362545000
	1e-05	0.990373	0.646688	0.645435	0.643814	0.0584706	0.0584701	0.0584702	0.0584702	0.0584702	0.0584702		1e-05	1934840000	3541460000		1e-05	1937860000	3527600000		1e-05	1941670000	3509610000
	1e-06	0.960762	0.807894	0.795172	0.203031	0.203031	0.203031	0.203031	0.203031	0.203031	0.203031		1e-06	104991000	441534000		1e-06	109228000	424040000		1e-06	419119000	106772000
	1e-07	0.613717	0.498993	0.498993	0.499023	0.498993	0.498993	0.498993	0.498993	0.498993	0.498993		1e-07	33632100	33496900		1e-07	33632100	33496900		1e-07	33552200	33421400
	1e-08	0.71049	0.499939	0.499939	0.499939	0.499939	0.499939	0.499939	0.499939	0.499939	0.499939		1e-08	23116200	23110600		1e-08	23116200	23110600		1e-08	23116200	23110600
	1e-09	0.722592	0.499937	0.499937	0.499937	0.499937	0.499937	0.499937	0.499937	0.499937	0.499937		1e-09	22236800	22231200		1e-09	22236800	22231200		1e-09	22236800	22231200
	1e-10	0.724183	0.49994	0.49994	0.49994	0.49994	0.49994	0.49994	0.49994	0.49994	0.49994		1e-10	22150000	22144700		1e-10	22150000	22144700		1e-10	22150000	22144700
	The table is based on the population abundances that established after 9000 iterations of respective simulation runs.
									Migration penalty fee 0%				Migration penalty fee 15%				Migration penalty fee 20%				Migration penalty fee 25%
									Nutrient concentration in a batch	Settler	Nomad		Nutrient concentration in a batch	Settler	Nomad		Nutrient concentration in a batch	Settler	Nomad		Nutrient concentration in a batch	Settler	Nomad
									0.1	32420600000000	31042300000000		0.1	64342900000000	550708000		0.1	64342900000000	547247000		0.1	64342900000000	547198000
									0.01	3234220000000	3160220000000		0.01	6416190000000	486637000		0.01	6416450000000	479945000		0.01	6416750000000	471120000
									0.001	321513000000	319560000000		0.001	636513000000	382896000		0.001	636560000000	376311000		0.001	636637000000	373526000
									0.0001	29582100000	32654700000		0.0001	61452200000	362545000		0.0001	61452200000	362545000		0.0001	61452200000	362545000
									1e-05	60552800	6229100000		1e-05	5133530000	318801000		1e-05	5133530000	318798000		1e-05	5133520000	318798000
									1e-06	27635800	676677000		1e-06	419119000	106772000		1e-06	419119000	106772000		1e-06	419119000	106772000
									1e-07	58113900	92330100		1e-07	33632100	33496900		1e-07	33632100	33496900		1e-07	33632100	33496900
									1e-08	26781400	65724700		1e-08	23116200	23110600		1e-08	23116200	23110600		1e-08	23116200	23110600
									1e-09	24181000	62986700		1e-09	22236800	22231200		1e-09	22236800	22231200		1e-09	22236800	22231200
									1e-10	23906200	62768000		1e-10	22150000	22144700		1e-10	22150000	22144700		1e-10	22150000	22144700
													Migration penalty fee 33.33%				Migration penalty fee 50%				Migration penalty fee 99.99%
													Nutrient concentration in a batch	Settler	Nomad		Nutrient concentration in a batch	Settler	Nomad		Nutrient concentration in a batch	Settler	Nomad
													0.1	64342900000000	543410000		0.1	64342800000000	539443000		0.1	64335800000000	406121000
													0.01	6416880000000	462189000		0.01	6417040000000	450943000		0.01	6417970000000	400211000
													0.001	636637000000	373526000		0.001	636637000000	373525000		0.001	636602000000	369911000
													0.0001	61452200000	362545000		0.0001	61452200000	362545000		0.0001	61452200000	362545000
													1e-05	5133520000	318798000		1e-05	5133520000	318798000		1e-05	5133520000	318798000
													1e-06	419119000	106772000		1e-06	419119000	106772000		1e-06	419119000	106772000
													1e-07	33632100	33496900		1e-07	33632100	33496900		1e-07	33632100	33496900
													1e-08	23116200	23110600		1e-08	23116200	23110600		1e-08	23116200	23110600
													1e-09	22236800	22231200		1e-09	22236800	22231200		1e-09	22236800	22231200
													1e-10	22150000	22144700		1e-10	22150000	22144700		1e-10	22150000	22144700
