# Supplementary material for: Leave or Stay: Simulating Motility and Fitness of Microorganisms in Dynamic Aquatic Ecosystems
Source: Biology (Basel). 2021 Oct 9;10(10):1019. doi: 10.3390/biology10101019 (PMC8533222; doi:10.3390/biology10101019)
Supplement: Supplementary file 1 [file biology-10-01019-s001.zip › popSizeTilePlot2DLog.py]

# -*- coding: utf-8 -*-

#Creates spatio-temporal dynamics heatmaps for 2D-systems
#popSizeTilePlot2DLog.py

import pandas as pd
import seaborn as sns
import re
import matplotlib.pyplot as plt
from matplotlib.colors import LogNorm
import math

#stores heterogeneous data
class MyBag:
    
    def __init__(self, _snaps, _glob_min, _glob_max):
        self.snaps = _snaps
        self.glob_min = _glob_min
        self.glob_max = _glob_max

#sorts indices that consist of both characters and numbers
def sort_by_complex_index(l):
  convert = lambda text: float(text) if text.isdigit() else text
  alphanum = lambda key: [ convert(c) for c in re.split('([-+]?[0-9]*\.?[0-9]*)', key) ]
  return sorted(l,key=alphanum)

#transforms a biography file into the time series of snapshots
#XY - N и M
def transform_to_snapshots(df, XY):
    #sort columns for a convenience
    scols = sort_by_complex_index(df.columns)
    df_sorted = df[scols]
    snapshots = []
    for iter_ind in range(0,len(df_sorted)):
        source = df_sorted.loc[iter_ind*STEP,:]#take iter_ind row
        #make new snapshot-table of size i x k
        df_snap = pd.DataFrame(index=range(1,1+XY[0]), columns=range(1,1+XY[1]))
        #fill the rows
        for x_ind in range(1,1+XY[0]):#i
            shift = XY[0]*(x_ind-1)#shift - jump usually by ten
            tmp = source.iloc[(0+shift):(XY[1]+shift)]#extracted the first ten
            ar = tmp.as_matrix()
            df_snap.loc[x_ind] = ar
        df_snap = df_snap[df_snap.columns].astype(float)
        df_snap.replace(0.0,LOGMIN_DEFAULT, inplace=True)#for logarithmic visualisation
        snapshots.append(df_snap)
    return snapshots

#generate snapshots for the pop_name population
def make_pop_snaps(pop_name):
    full_data = pd.read_csv(inDIR+"statistics/biography/"+pop_name+".txt", sep='\t', index_col=0, engine='python')
    data = full_data.iloc[::STEP, :]#take every 100th iteration
    
    label_list = []
    for i in range(1,N+1):
        for j in range(1,M+1):
            label_list.append("(%d, %d, %d)"%(i,j,1))#1 - formal parameter k for 2D case
            
    df = data[label_list]
    snaps = transform_to_snapshots(df, [N,M])
    #Search for the global min and max for the common colourbar
    tres = data[data.columns].min()
    glob_min = max(min(tres), LOGMIN_DEFAULT)
    tres = data[data.columns].max()
    glob_max = max(tres)
    
    return MyBag(snaps, glob_min, glob_max)

#!Settings and load data
#System size [N,M] = [length, width]
N=10
M=10
STEP=50
LOGMIN_DEFAULT = 1

inDIR = 'D:/SHEC simulations/2020 settler nomad ECOMOD/chempen off/rich_source/period 50/linear death/'
outDIR = "D:/Dev/SHEC python scripts/PS_raw/"

#!Calculations
mb_settler = make_pop_snaps("SETTLER")
mb_nomad = make_pop_snaps("NOMAD")
glob_min = min(mb_settler.glob_min, mb_nomad.glob_min)
glob_max = max(mb_settler.glob_max, mb_nomad.glob_max)

#!Visualisation
#Draw the heatmaps
sns.set(font_scale=0.5)
total_iter_num = len(mb_settler.snaps)#total number of iterations
ndigits = len(str(total_iter_num*STEP))#useful for output formatting
formatter = "%%0%dd" % ndigits#useful for the subsequent lexicographical ordering
for iter_ind in range(0,total_iter_num):#loop by simulation iterations
    plt.figure(figsize=(4,4))#10
    snaps = [mb_settler.snaps[iter_ind], mb_nomad.snaps[iter_ind]]
    titles = ["SETTLER", "NOMAD"]
    fig, axn = plt.subplots(1, 2, sharex=True, sharey=True)
    _cbar_ax = fig.add_axes([.91, .3, .03, .4])
    for i, _ax in enumerate(axn.flat):
        _ax.title.set_text(titles[i])
        cbar_ticks = [math.pow(10, q) for q in range(math.floor(math.log10(glob_min)), 1+math.ceil(math.log10(glob_max)))]
        sns.heatmap(snaps[i], 
                    ax=_ax, xticklabels=True, yticklabels=True,
                    cbar=(i==0),# draw just one colourbar
                    cbar_kws={'ticks':cbar_ticks},
                    norm=LogNorm(vmin=glob_min, vmax=glob_max),#define common boundaries
                    vmin=glob_min, vmax=glob_max,#define common boundaries
                    cbar_ax=None if (i!=0) else _cbar_ax,#set colourbar location (and the fact that it is single)
                    cmap="Spectral_r")
    
    plt.suptitle("Iteration %d" % (iter_ind*STEP))
    fig.tight_layout(rect=[0, 0, .9, 1])
    plt.savefig(outDIR+(formatter % (iter_ind*STEP))+'.png', dpi=300)
    plt.close()
